# Supplementary material for: Exploring the context of diacidic motif DE as a signal for unconventional protein secretion in eukaryotic proteins
Source: Wellcome Open Res. 2018 Nov 19;3:148. [Version 1] doi: 10.12688/wellcomeopenres.14914.1 (PMC6305234; doi:10.12688/wellcomeopenres.14914.1)
Supplement: Supplementary file 1 [file wellcomeopenres-3-16259-s0000.tgz]

Archive with 1 entries (1 files):
- 5c08475e-42bb-418b-99dd-62d5421ec9c0_Supplementary_Table_-_2Nov_2018.docx
